# Supplementary material for: Laser Speckle Flowgraphy (LSFG) in Age-Related Macular Degeneration and Diabetic Retinopathy: A Systematic Review of Recent Literature
Source: J Clin Med. 2025 Dec 17;14(24):8928. doi: 10.3390/jcm14248928 (PMC12733575; doi:10.3390/jcm14248928)
Supplement: Supplementary file 1 [file jcm-14-08928-s001.zip]

Archive with 1 entries (1 files):
- jcm-3999239-supplementary.pdf
